# Supplementary material for: High-Performance Barium Titanate, Carbon Nanotube, and Styrene–Butadiene Rubber-Based Single Composite TENG for Energy Harvesting and Handwriting Recognition
Source: Polymers (Basel). 2025 Jul 23;17(15):2016. doi: 10.3390/polym17152016 (PMC12349676; doi:10.3390/polym17152016)
Supplement: Supplementary file 1 [file polymers-17-02016-s001.zip]

Archive with 1 entries (1 files):
- polymers-3702207-supplementary.pdf
